# Supplementary material for: Biomimetic Citrate-Coated Luminescent Apatite Nanoplatforms for Diclofenac Delivery in Inflammatory Environments
Source: Nanomaterials (Basel). 2022 Feb 6;12(3):562. doi: 10.3390/nano12030562 (PMC8838995; doi:10.3390/nano12030562)
Supplement: Supplementary file 1 [file nanomaterials-12-00562-s001.zip]

Archive with 1 entries (1 files):
- nanomaterials-1560154-supplementary.pdf
